# Supplementary material for: Genomic epidemiology of SARS-CoV-2 in Cambodia, January 2020 to February 2021
Source: Virus Evol. 2022 Dec 16;9(1):veac121. doi: 10.1093/ve/veac121 (PMC9838690; doi:10.1093/ve/veac121)
Supplement: veac121_Supp [file veac121_supp.zip]

Archive with 1 entries (1 files):
- suppl_data/Supplementary Table_GISAID.pdf
